# Supplementary material for: Lipidomic Analysis Reveals Serum Alteration of Plasmalogens in Patients Infected With ZIKA Virus
Source: Front Microbiol. 2019 Apr 12;10:753. doi: 10.3389/fmicb.2019.00753 (PMC6474330; doi:10.3389/fmicb.2019.00753)
Supplement: Supplementary file 3 [file Data_Sheet_1.xlsx]

## Sheet: Planilha1
Sample name	6	19	20	21	22	23	28	35	36	38	57	60	47	82	109	117	121	129	133	155	156	164	166	170
Group	CTL	CTL	CTL	CTL	CTL	CTL	CTL	CTL	CTL	CTL	CTL	CTL	ZIKV	ZIKV	ZIKV	ZIKV	ZIKV	ZIKV	ZIKV	ZIKV	ZIKV	ZIKV	ZIKV	ZIKV
1G-cer d18:1/22:0	0.00925521	0.0154691	0.017205	0.0309379	0.00505699	0.0158295	0.0138685	0.0228781	0.0114057	0.0187923	0.0134418	0.0157651	0.0210526	0.0185841	0.0186836	0.018059	0.00987258	0.012781	0.0154277	0.0202308	0.0161197	0.00790119	0.0174347	0.0166398
1G-cer d18:1/24:0	0.016596	0.0267298	0.0214498	0.0409176	0.0160099	0.024502	0.0312361	0.0350987	0.0192626	0.0318061	0.0236444	0.0272178	0.0301447	0.0236133	0.0422465	0.0287754	0.0221728	0.0215079	0.0269308	0.0305506	0.0264938	0.0176168	0.0301513	0.0288257
2G-Cer d18:1/16:0	0.00913538	0.0105012	0.0105434	0.0251507	0.00333344	0.0075037	0.0161696	0.0101369	0.00749315	0.0100859	0.0154684	0.00716559	0.0134429	0.0100208	0.0100188	0.00746362	0.0105135	0.0102698	0.012661	0.0141924	0.0106433	0.00488014	0.0102473	0.0103839
Acyl-OH 23:3-O18:1	0.00544538	0.00834806	0.0401059	0.0505215	0.00959138	0.0199305	0.212633	0.474961	0.0212454	0.0115258	0.201684	0.0231881	0.247159	0.0976549	0.11765	0.0768214	0.168918	0.0115473	0.00489341	0.084356	0.606801	0.0106553	0.376013	0.00365718
Cer d18:0/24:0	0.00931331	0.0200575	0.0155394	0.0239768	0.0439058	0.0307823	0.0227905	0.0211475	0.0203433	0.0201254	0.0175813	0.0176553	0.0174019	0.0203844	0.0496207	0.0219916	0.0126459	0.0159311	0.0166662	0.0246713	0.0234078	0.0112456	0.0308344	0.0085303
Cer d18:0/24:1	0.00511777	0.00960076	0.00747184	0.0130857	0.0133356	0.0143883	0.0167316	0.0142136	0.00980941	0.0105015	0.0103689	0.0139187	0.0109621	0.00832251	0.0188812	0.0088889	0.00601576	0.0108747	0.00953838	0.0127284	0.0149343	0.00717535	0.0225206	0.00576958
Cer d18:1/22:0	0.0258468	0.0640694	0.0746133	0.0673764	0.0115838	0.0862152	0.0652895	0.0764436	0.0669969	0.0727437	0.0582916	0.0411503	0.0663009	0.0589224	0.137711	0.105141	0.041976	0.0544381	0.0720184	0.0824738	0.0779417	0.0390261	0.048085	0.0232016
Cer d18:1/23:0	0.036458	0.0907876	0.105921	0.0819194	0.0243218	0.107695	0.104667	0.105302	0.100316	0.100238	0.0771746	0.0612483	0.0960709	0.0924767	0.222854	0.14928	0.0632234	0.0833171	0.101666	0.131588	0.132817	0.062302	0.0763927	0.0361746
Cer d18:1/24:0	0.0950893	0.197037	0.201155	0.214053	0.0785368	0.262524	0.215295	0.206567	0.195664	0.182216	0.157342	0.124937	0.157155	0.152774	0.432929	0.272062	0.135044	0.15927	0.188522	0.235786	0.234479	0.127029	0.151187	0.0658846
Cer d18:1/24:1	0.0425644	0.0743576	0.0817272	0.069797	0.0182581	0.09748	0.106944	0.107903	0.0739737	0.081142	0.0799286	0.0596046	0.0741775	0.0494314	0.127683	0.103408	0.0507164	0.0874729	0.0986889	0.0853138	0.110257	0.0554457	0.0648833	0.0313706
Cer d18:1/25:0	0.0100654	0.0263154	0.0168742	0.0135683	0.0136612	0.0295892	0.0297822	0.0233358	0.0261324	0.0254827	0.0265049	0.0121354	0.0275285	0.0190027	0.0379165	0.0320215	0.0192257	0.0222332	0.0191573	0.026567	0.0275316	0.0156985	0.0155364	0.00562636
FFA 14:0	0.0576142	0.0719609	0.107236	0.114251	0.119555	0.135924	0.333054	0.441701	0.183331	0.0548758	0.246497	0.128085	0.311487	0.252608	0.149844	0.270053	0.127287	0.0565582	0.0403086	0.160186	0.576612	0.0561926	0.409525	0.0613652
FFA 14:1	0.00449509	0.00416558	0.00802058	0.00807714	0.0166264	0.0123804	0.0525788	0.117232	0.0168269	0.00490759	0.0480797	0.00563931	0.048798	0.0266538	0.0130761	0.0229265	0.0102372	0.00467185	0.00227249	0.0187884	0.171749	0.00394311	0.0717229	0.00305815
FFA 16:0	2.25811	2.42564	2.86301	4.14835	2.25077	2.95511	5.86782	8.07834	2.33121	1.89524	3.95462	2.94274	5.24676	3.50221	5.05287	3.78815	3.85778	1.7489	1.48648	4.27327	8.30909	1.91155	6.72759	1.35591
FFA 16:1	0.139451	0.104143	0.149771	0.23487	0.230374	0.296826	1.21181	2.77455	0.120888	0.0717829	1.08076	0.174889	0.87766	0.304101	0.306569	0.325803	0.352462	0.134154	0.0441252	0.360106	3.22448	0.104623	1.20745	0.0374289
FFA 18:0	1.43832	1.70123	3.27086	2.95221	1.47753	1.95893	3.07324	3.90765	1.84401	1.56954	1.87326	1.7524	4.12494	2.87282	4.6531	2.99288	2.96927	1.47322	1.21798	3.32683	2.84214	1.13213	3.13997	1.00172
FFA 18:1	1.00026	1.22535	2.44452	3.58404	1.31193	2.10836	8.79561	13.5483	1.89489	1.10824	6.07058	1.77732	7.21498	3.13728	3.93679	3.07352	5.00731	1.04619	0.685368	3.89745	12.5846	1.24895	8.21275	0.669111
FFA 18:2	0.95983	1.31967	0.972273	2.74836	0.917865	1.41487	4.52824	5.9024	0.984499	0.729436	2.51604	1.38295	2.77489	1.60513	1.71113	1.87594	2.68277	0.803174	0.676007	2.3663	5.99846	0.40693	4.21662	0.769169
FFA 18:3	0.0436701	0.0933175	0.0748705	0.170796	0.068725	0.101803	0.286514	0.503915	0.0749391	0.0374984	0.167793	0.101739	0.161818	0.139086	0.205028	0.144961	0.109095	0.053971	0.0424984	0.211098	0.556246	0.0281905	0.293594	0.0664351
FFA 20:1	0.0153242	0.0156433	0.0251403	0.0553782	0.0121431	0.0227053	0.103576	0.141683	0.0183658	0.0163586	0.05909	0.0276449	0.153234	0.0615424	0.0843555	0.0509774	0.0829302	0.0210409	0.0124785	0.0492596	0.0893769	0.0146969	0.11322	0.0111728
FFA 20:2	0.0150287	0.0122379	0.00992094	0.0625271	0.00989569	0.0224068	0.0875203	0.125205	0.0142978	0.0142884	0.0428737	0.0323419	0.0589325	0.0287676	0.066022	0.029718	0.0525492	0.0180161	0.0186459	0.0723801	0.0885143	0.014047	0.111319	0.0153712
FFA 20:3	0.0375338	0.0485152	0.0216065	0.0552322	0.0307242	0.0686962	0.0674587	0.103362	0.0260055	0.0221261	0.102747	0.0442805	0.0511256	0.0424415	0.0678988	0.0497787	0.0879193	0.0333	0.0201856	0.0946909	0.107577	0.0318548	0.0806808	0.0195745
FFA 22:4	0.0332392	0.0158926	0.016305	0.050591	0.0239492	0.0358465	0.0791582	0.117476	0.0182078	0.0195928	0.0853935	0.0325616	0.0556033	0.0378173	0.0986118	0.0319571	0.0438387	0.0261046	0.0237135	0.0929095	0.166408	0.0242904	0.101103	0.0163011
FFA 20:4	0.392794	0.198151	0.188946	0.634987	0.228752	0.38009	0.549637	0.643468	0.162773	0.145601	0.826343	0.193546	0.394847	0.212998	0.366619	0.449162	0.47617	0.590664	0.313544	0.679607	0.799315	0.219209	0.606837	0.107951
FFA 22:6	0.0966298	0.0685924	0.0508407	0.112807	0.114257	0.133411	0.175185	0.299185	0.0800218	0.0628043	0.218731	0.0923874	0.191412	0.0973284	0.478556	0.0580632	0.152595	0.0575145	0.0528325	0.21897	0.607452	0.0737412	0.189835	0.0634078
FFA 22:5	0.0486618	0.0291445	0.0319153	0.0499564	0.039273	0.0685705	0.127083	0.203348	0.0333151	0.0349555	0.156296	0.0390185	0.103873	0.053563	0.214752	0.0534881	0.0884162	0.0302753	0.0307413	0.148932	0.32205	0.0419084	0.120972	0.0285668
FFA 20:5	0.00365688	0.00407618	0.00318081	0.00813592	0.00342758	0.00430821	0.0122042	0.0160516	0.00276613	0.00238818	0.00823164	0.00519705	0.00824507	0.00685985	0.00354452	0.00457862	0.00785264	0.00307712	0.00254908	0.00674545	0.0157917	0.0010226	0.0152245	0.00319688
LysoPC 16:0	4.76624	8.33049	4.37108	3.33935	2.93614	8.3562	3.69868	4.51476	3.24248	3.32795	5.4292	3.94647	2.75199	2.37682	5.48866	3.72492	3.29846	5.47657	3.65552	4.51553	3.80879	4.19199	2.94084	1.45958
LysoPC 18:0	1.97216	3.20992	1.85878	1.27813	1.04385	3.42009	1.90647	2.35045	1.62844	1.29279	2.366	0.967771	1.08302	1.10953	2.06701	1.51162	1.55938	1.81764	1.28257	1.89121	1.63681	1.23524	1.04843	0.457304
LysoPC 18:1	0.698814	1.37272	0.984141	0.296676	0.835227	1.06188	0.755899	1.03909	0.419993	0.410673	0.92514	0.336054	0.687445	0.260466	0.88518	0.531514	0.41469	0.704665	0.476364	0.717856	0.676498	0.650583	0.389572	0.137562
lysoPC 18:2	0.850083	2.86168	2.10932	0.349264	0.683375	1.1845	0.845983	0.823742	0.724767	0.807251	0.438849	0.433991	0.946129	0.319317	1.02632	0.845538	0.565781	1.03659	1.01432	0.705369	0.762294	0.551482	0.672094	0.268064
LysoPC 20:4	0.253927	0.53066	0.413885	0.0892422	1.08135	0.312504	0.250146	0.192472	0.145957	0.158854	0.428988	0.143574	0.214712	0.103466	0.380486	0.167781	0.143855	0.472302	0.227189	0.353136	0.233389	0.241256	0.161778	0.0744459
oPC o16/18:1	0.194704	0.25994	0.23727	0.48726	0.209438	0.272234	0.296324	0.321687	0.278731	0.26997	0.462781	0.252278	0.412623	0.202028	0.301942	0.319539	0.315483	0.260199	0.21855	0.37518	0.347039	0.175968	0.290861	0.289254
oPC o16/20:4	0.320294	0.489558	0.450206	0.547565	0.369909	0.642607	0.446227	0.385391	0.432481	0.591154	0.732339	0.386688	0.463577	0.432888	0.671569	0.457716	0.45278	0.475034	0.457892	0.435572	0.676439	0.284849	0.531514	0.490809
oPC o17/18:1	0.105078	0.176588	0.136123	0.363965	0.15929	0.259426	0.143417	0.196784	0.158781	0.14169	0.264051	0.190997	0.201969	0.169631	0.22969	0.229816	0.220296	0.153026	0.128437	0.292001	0.206514	0.151334	0.187381	0.130653
oPC o18/20:4	0.266815	0.343986	0.389166	0.467705	0.27889	0.410618	0.302962	0.310187	0.404465	0.420919	0.572132	0.282211	0.439046	0.325628	0.554708	0.333033	0.325343	0.414097	0.361474	0.416389	0.385029	0.201122	0.368762	0.429803
PC 14:0/16:0	0.0893349	0.157346	0.0789141	0.173164	0.098761	0.171716	0.147318	0.185531	0.129906	0.121031	0.120425	0.142866	0.122492	0.149106	0.160952	0.222336	0.103798	0.0804839	0.0842717	0.113051	0.158463	0.0785207	0.105061	0.156528
PC 14:0/18:2	0.0692487	0.139749	0.0707231	0.21969	0.0203988	0.198932	0.113093	0.206719	0.10784	0.0800427	0.0723633	0.293153	0.0644274	0.165168	0.169339	0.254127	0.0469323	0.0813673	0.076978	0.23619	0.218359	0.067944	0.17159	0.196667
PC 16:0/16:0	0.324256	0.445671	0.342772	0.589931	0.498243	0.523402	0.467323	0.481048	0.371508	0.4545	0.661703	0.620177	0.409407	0.575124	0.655084	0.483969	0.428947	0.448242	0.327418	0.419099	0.565534	0.322824	0.465904	0.421342
PC 16:0/16:1	0.264092	0.422295	0.221647	0.332646	0.338231	0.617765	0.349012	1.09123	0.261458	0.242733	0.509336	0.549507	0.340141	0.72641	1.15981	0.554354	0.189715	0.281359	0.133427	0.780512	0.912262	0.52235	0.53277	0.317724
PC 16:0/18:1	5.95501	7.9548	5.89382	9.45975	5.97939	8.3085	7.02745	13.4282	6.39115	6.2953	10.18	10.7638	6.86461	10.2625	14.4288	9.78069	5.78804	7.13368	5.38474	13.6602	9.93688	9.35757	9.02676	6.43599
PC 16:0/18:1=O	0.126822	0.0845937	0.0469225	0.31134	0.000115193	0.0294743	0.00458927	0.000490509	0.000925754	0.0108803	0.0570494	0.00397618	0.00669863	0.000638801	0.000243675	0.170636	0.312018	0.0144538	0.0198766	0.0117738	0.000486071	0.016966	0.00127006	0.008501
PC 16:0/18:2	10.0549	13.4299	12.3645	22.0347	3.86003	15.1378	13.0681	14.6922	12.7093	13.4039	10.5131	18.606	11.6141	12.3687	15.2794	15.6934	12.0125	12.4928	11.5764	15.6516	14.1067	8.43837	16.8991	13.2244
PC 16:0/18:2-OH	0.136711	0.0921096	0.0460851	0.335758	0.000281708	0.0304546	0.00509272	0.000974067	0.00141449	0.0117375	0.0616315	0.00397294	0.00720857	0.00100924	0.00110601	0.161438	0.350281	0.0139956	0.020301	0.0116905	0.000628529	0.0164099	0.00190099	0.00736372
PC 16:0/18:2-OOH	0.0421061	0.0199583	0.0196617	0.21226	1.398e-05	0.0173152	0.00174622	0.00049383	0.000898778	0.00160053	0.0269608	0.00326058	0.00467708	0.00103481	0.000578019	0.0730184	0.252392	0.0103862	0.00761084	0.0047827	0.00045308	0.00604158	0.00130297	0.00875004
PC 16:0/18:3	0.205989	0.446774	0.346178	0.676017	0.0574308	0.580145	0.317678	0.787113	0.406105	0.269414	0.302446	0.838124	0.264096	0.661931	0.984989	0.648056	0.226662	0.328047	0.267597	0.897857	0.614038	0.261594	0.369729	0.463661
PC 16:0/20:3	2.24625	5.33102	4.25043	5.30525	2.96507	6.54541	3.76177	6.09494	4.26009	3.69196	5.01913	7.33531	3.09912	5.76628	6.52912	6.56474	3.89166	4.50459	2.20644	7.1527	5.64156	4.46144	6.01896	4.61985
PC 16:0/22:4	0.354053	0.589354	0.486192	0.500375	0.387007	0.798569	0.345209	0.914691	0.530791	0.385312	0.767388	0.729009	0.267242	0.600158	1.13168	0.699672	0.44632	0.368663	0.348728	0.957233	0.685693	0.570721	0.499674	0.673069
PC 16:0/20:4	3.74954	4.6949	4.88988	6.39842	6.40313	6.28462	4.61542	4.92554	3.79469	3.81435	8.02151	7.84412	3.98794	5.85203	9.75937	5.82489	3.75572	7.67288	4.29881	10.8189	6.65579	6.27659	6.27483	6.91704
PC 16:0/20:4-OH	0.341131	0.209211	0.168299	0.71802	0.00466215	0.116489	0.020886	0.00785799	0.00624323	0.0333247	0.528941	0.0149313	0.0293757	0.00717858	0.0124301	0.433536	0.766969	0.0918826	0.0711821	0.0770186	0.00794438	0.103244	0.00787068	0.0349469
PC 16:0/22:6	1.60905	2.35452	2.35374	3.49979	2.51055	3.2347	2.27268	3.06416	2.72898	1.80801	2.74974	4.96836	2.20978	3.08791	6.19701	1.79009	1.42902	2.38412	1.47075	4.04219	3.75243	2.97877	2.28551	3.67795
PC 16:0/22:5	0.183505	0.223286	0.272956	0.296654	0.268479	0.484882	0.222853	0.351509	0.264816	0.177827	0.511193	0.397814	0.183214	0.362378	0.848697	0.303465	0.18403	0.233181	0.137871	0.660802	0.4856	0.334131	0.199668	0.428496
PC 16:0/20:5	0.16445	0.371713	0.28038	0.299754	0.114871	1.15854	0.377626	0.620559	0.260361	0.29914	0.68376	0.467275	0.412471	0.56857	2.5363	0.783964	0.275952	0.536148	0.35127	1.50855	1.35524	0.655656	0.383544	0.252932
PC 16:1/18:2	0.133354	0.12929	0.104812	0.176095	0.0338084	0.198261	0.126365	0.254335	0.0799352	0.0750254	0.194154	0.208734	0.0856658	0.107899	0.134602	0.114407	0.0606659	0.127466	0.112126	0.381123	0.17222	0.108859	0.149741	0.12884
PC 17:0/18:1	0.173802	0.324311	0.220978	0.153038	0.150195	0.18961	0.305485	0.596363	0.262569	0.191284	0.368628	0.251852	0.192225	0.417161	0.481821	0.415404	0.174984	0.310245	0.161984	0.484076	0.289967	0.261896	0.257281	0.197951
PC 17:0/18:2	0.248615	0.546702	0.493749	0.419238	0.116871	0.397494	0.526326	0.64398	0.44668	0.438776	0.372523	0.523232	0.414737	0.521669	0.491458	0.683517	0.477875	0.536772	0.347233	0.551013	0.455054	0.268591	0.376357	0.331978
PC 17:0/20:4	0.122531	0.212439	0.22203	0.171312	0.188125	0.203967	0.222544	0.257768	0.173597	0.155942	0.369096	0.235221	0.168658	0.28333	0.38306	0.258434	0.175101	0.339684	0.190065	0.438812	0.258719	0.22203	0.143441	0.21066
PC 18:0/18:1	1.49235	2.95788	2.2626	2.65838	2.04856	2.94492	1.92804	6.03226	2.59549	1.99352	3.10504	2.34664	1.7676	4.03118	5.15007	3.20101	1.46902	1.82794	1.21642	6.01524	3.1188	2.43125	2.13179	1.55907
PC 18:0/18:2	3.92432	5.87112	5.51567	6.98068	1.78938	6.64614	5.35043	6.65032	6.18422	5.52166	4.23731	5.55534	4.57979	6.00569	6.05103	6.55327	4.53757	4.70495	4.21729	6.5823	5.89575	3.3198	5.9473	4.59482
PC 18:0/18:2-OH	0.0444531	0.0330554	0.0178693	0.0809552	9.6113e-05	0.0120014	0.00178437	0.000183708	0.000332814	0.0040629	0.0227388	0.000570521	0.00227444	0.000290862	7.1807e-05	0.056571	0.114857	0.00438194	0.00601328	0.00387621	0.000181274	0.00566171	0.000240204	0.00190397
PC 18:0/20:2	0.195826	0.416281	0.23539	0.45742	0.248364	0.393762	0.243112	0.530831	0.320141	0.237926	0.371763	0.383284	0.204737	0.464627	0.492941	0.419728	0.234937	0.252958	0.204231	0.440578	0.413215	0.286036	0.350174	0.317855
PC 18:0/20:3	1.14204	3.54975	1.99428	2.33652	2.94917	4.46442	1.62467	4.03811	3.19431	1.79799	3.14446	2.71694	1.29309	3.87651	3.79294	3.32225	1.51355	1.76448	0.924435	4.49224	3.45419	3.21455	2.69688	1.72814
PC 18:0/22:4	0.185128	0.239793	0.176444	0.35972	0.235298	0.362849	0.143838	0.340201	0.24076	0.192908	0.425467	0.416182	0.111687	0.300719	0.644694	0.309163	0.12791	0.174955	0.132861	0.570053	0.283828	0.301964	0.201225	0.305969
PC 18:0/20:4	1.55325	1.5713	2.04949	1.93769	3.36767	2.27132	1.93263	1.85068	1.76897	1.45946	3.3684	1.77586	1.44622	2.35476	3.03579	1.7317	1.45142	2.4625	1.52827	3.89564	2.38575	2.05373	1.76198	2.02709
PC 18:0/20:4-OH	0.0630015	0.0301466	0.0210294	0.082277	0.000105714	0.0155889	0.00210688	0.000104525	0.000200133	0.003867	0.0954462	0.000771977	0.00324358	0.000286285	0.000807579	0.0464543	0.120439	0.00974848	0.0093456	0.00886061	8.33e-05	0.0146214	0.000151737	0.0033718
PC 18:0/22:6	0.631513	0.908531	0.687582	1.08437	1.3786	1.20779	0.794178	1.48466	1.33161	0.622851	1.05059	1.17579	0.688802	1.25065	2.4042	0.466427	0.397302	0.619493	0.39237	1.29905	1.43991	1.0852	0.613059	0.972826
PC 18:0/22:5	0.162719	0.20009	0.153452	0.102405	0.0703359	0.26262	0.163487	0.281493	0.169326	0.16838	0.300443	0.177955	0.130348	0.177651	0.556369	0.216348	0.0930095	0.113221	0.118166	0.341109	0.232024	0.238966	0.0898336	0.108379
PC 18:0/20:5	0.183505	0.223286	0.272956	0.296654	0.268479	0.484882	0.222853	0.351509	0.264816	0.177827	0.511193	0.397814	0.183214	0.362378	0.848697	0.303465	0.18403	0.233181	0.137871	0.660802	0.4856	0.334131	0.199668	0.428496
PC 18:1/18:1	3.34883	5.02056	4.73371	6.04778	1.48517	5.71391	4.56224	5.66394	5.25739	4.7172	3.62068	4.76455	3.85655	5.16537	5.13714	5.61621	3.85876	4.01255	3.60345	5.59585	4.98029	2.78772	4.99236	3.88229
PC 18:1/18:2	0.625937	0.539558	0.52276	0.588234	0.619302	0.616938	0.570031	0.723103	0.402392	0.406825	0.656516	0.765805	0.338633	0.625636	0.973549	0.590009	0.411607	0.75979	0.368639	0.827631	0.705859	0.460416	0.773224	0.659594
PC 18:1/20:3	1.3105	1.33858	1.76211	1.67989	2.88091	1.96268	1.67251	1.60237	1.52532	1.25571	2.88418	1.4778	1.19978	2.02951	2.57748	1.5044	1.24911	2.11239	1.29384	3.30834	1.98759	1.73289	1.46047	1.71994
PC 18:1/22:6	0.0614388	0.101039	0.0927431	0.206052	0.0150342	0.116117	0.0812865	0.0741298	0.0755046	0.0859523	0.0600815	0.153159	0.0691963	0.0737086	0.0869361	0.0827034	0.0741694	0.0571196	0.0727604	0.123556	0.0747722	0.0571702	0.110153	0.0989341
PC 18:2/18:2	0.469684	1.4211	0.640303	0.930394	0.035214	1.12632	0.450097	0.675236	0.614436	0.580162	0.2437	0.701256	0.367333	0.535921	0.733495	1.31736	0.351014	0.567016	0.608671	0.685168	0.678919	0.292963	0.599668	0.597082
PC 18:2/20:4	0.165571	0.26455	0.230698	0.230784	0.0943157	0.388302	0.180258	0.258707	0.170091	0.166125	0.212855	0.25186	0.166498	0.241705	0.445691	0.37054	0.119063	0.263322	0.198118	0.451589	0.346401	0.197386	0.229695	0.213093
PDME 16:0/18:1	0.175131	0.268133	0.232091	0.341274	0.167762	0.285215	0.248475	0.437864	0.233643	0.247232	0.371085	0.464546	0.206982	0.401647	0.474511	0.319547	0.194141	0.263799	0.166677	0.409919	0.331389	0.256855	0.330782	0.256112
PDME 16:0/18:2	0.275517	0.417457	0.389421	0.648023	0.122332	0.446335	0.403543	0.434714	0.387998	0.393823	0.313456	0.628795	0.313673	0.394854	0.484181	0.462165	0.371251	0.394005	0.329884	0.477924	0.394012	0.251892	0.530436	0.436842
PDME 16:0/20:4	0.122659	0.187484	0.203153	0.267842	0.199223	0.214816	0.222613	0.176198	0.140771	0.149952	0.361255	0.268994	0.150758	0.213868	0.424372	0.223732	0.150235	0.329037	0.141031	0.395533	0.250485	0.201393	0.238016	0.249256
PDME 18:0/18:2	0.240055	0.361098	0.312453	0.393078	0.101878	0.358602	0.322926	0.372972	0.362081	0.32895	0.286266	0.337837	0.264077	0.380584	0.378464	0.401217	0.277982	0.290835	0.249194	0.386631	0.359885	0.199513	0.367743	0.28767
PDME 18:0/20:4	0.145719	0.180905	0.18131	0.194115	0.257799	0.209257	0.18091	0.190428	0.181539	0.153064	0.319582	0.207768	0.159155	0.235872	0.294447	0.187296	0.144672	0.219306	0.135895	0.321454	0.246597	0.189162	0.183482	0.214302
PE 16:0/18:1	0.0989002	0.345514	0.155822	0.823779	0.0318807	0.483735	0.266436	0.399174	0.159042	0.324954	0.552401	0.954566	0.173656	0.652575	1.14965	0.605384	0.311259	0.721376	0.155931	0.577646	0.47273	0.508797	0.651157	0.842851
PE 16:0/18:2	0.446506	1.5458	0.719839	6.81449	0.067524	2.80549	1.82992	1.70056	1.24857	1.74279	1.71644	4.7681	0.96207	2.53674	5.26543	3.13931	1.63429	3.18068	1.07059	2.79256	2.36274	1.39906	2.97431	4.3418
PE 16:0/20:4	0.316033	0.7177	0.431528	2.77784	0.261724	1.70406	1.52845	0.881079	0.589393	0.877327	1.75111	2.77851	0.984516	1.19203	5	1.7774	0.838372	2.9062	0.664447	2.38518	1.72309	1.72632	1.86412	3.7396
PE 16:0/22:6	0.155679	0.362148	0.178997	2.11854	0.207823	1.13747	0.962461	0.410837	0.39717	0.269932	0.835938	4.07089	0.481976	0.776215	3.59384	0.484521	0.281029	1.63932	0.289178	1.80721	1.17439	1.65051	0.596603	4.36515
PE 16:0/22:5	0.144086	0.310752	0.284088	0.878692	0.0712769	0.893915	0.692191	0.411911	0.319463	0.413452	0.911795	1.26667	0.483115	0.667448	2.32964	1.07764	0.467582	1.40859	0.321885	1.48031	0.853045	0.786289	0.532745	1.76164
PE 18:0/18:1	0.116066	0.403042	0.471779	0.746764	0.0450594	0.541442	0.255848	0.325702	0.338347	0.431503	0.439719	0.853787	0.199467	0.640803	1.09503	0.560816	0.375081	0.773978	0.234743	0.548856	0.435253	0.408186	0.505058	0.718843
PE 18:0/18:2	0.635103	1.84577	1.27738	4.50577	0.0945477	3.35394	1.87355	1.90372	1.97624	2.2793	1.47217	4.12129	1.23237	2.98948	4.92778	3.4664	2.24926	3.74844	1.7762	3.01928	2.55142	1.81548	2.85803	4.29041
PE 18:0/20:3	0.0521438	0.227351	0.0935695	0.282566	0.0454605	0.459182	0.206979	0.259606	0.204119	0.161213	0.346019	0.461726	0.12988	0.453437	0.65516	0.473068	0.214742	0.477082	0.124171	0.420428	0.411095	0.443642	0.346305	0.399959
PE 18:0/20:4	0.897287	1.60449	1.38398	5.04594	0.840244	3.83258	4.38936	2.10116	2.0924	2.67187	4.63112	4.82813	2.29342	3.50808	9.82693	3.92539	2.3471	8.54558	2.32364	6.69252	4.35787	5.1498	4.28674	6.89585
PE 18:0/22:6	0.201761	0.47216	0.265609	1.92015	0.229024	1.16344	1.13732	0.815067	0.709418	0.431858	1.35029	2.74972	0.557697	1.31217	4.20493	0.609497	0.466591	1.93928	0.380206	1.68514	1.87621	1.63522	0.769415	2.61968
PE 18:0/22:5	0.0557691	0.0825884	0.0503968	0.377702	0.0859672	0.214612	0.128556	0.121379	0.142541	0.0948178	0.277406	0.472347	0.127074	0.247336	0.397424	0.212262	0.190876	0.307659	0.186121	0.405103	0.254446	0.374901	0.175885	0.665226
PE 18:1/18:2	0.27659	1.21427	0.738936	3.08399	0.0732934	1.8621	1.04021	0.885516	1.13891	1.22471	0.961143	2.56055	0.660106	1.43128	2.68909	2.16725	1.43703	2.31746	0.729526	1.70522	1.02763	0.761622	1.35377	3.1164
PE 18:1/20:4	0.144086	0.310752	0.284088	0.878692	0.0712769	0.893915	0.692191	0.411911	0.319463	0.413452	0.911795	1.26667	0.483115	0.667448	2.32964	1.07764	0.467582	1.40859	0.321885	1.48031	0.853045	0.786289	0.532745	1.76164
PE 18:1/22:6	0.0322164	0.103425	0.0491143	0.336824	0.026987	0.195441	0.198694	0.103213	0.0915945	0.0669589	0.178527	0.627827	0.12208	0.173241	0.471936	0.178435	0.105423	0.495998	0.058017	0.3457	0.225625	0.230071	0.156522	0.723151
PI 16:0/18:1	0.0455359	0.172546	0.203827	0.213776	0.0138238	0.128419	0.0657806	0.118807	0.121108	0.0823584	0.0936031	0.19242	0.0893312	0.587932	0.381911	0.236732	0.0455713	0.124761	0.0376725	0.130548	0.183315	0.0622818	0.445422	0.114118
PI 16:0/18:2	0.0941934	0.266688	0.26743	0.610915	0.0223368	0.25803	0.118589	0.203563	0.330763	0.14731	0.0962646	0.358746	0.122345	0.768016	0.434551	0.31826	0.0953231	0.163896	0.109433	0.190613	0.295728	0.0990422	0.611269	0.270321
PI 16:0/20:4	0.0799245	0.260319	0.32029	0.245867	0.172202	0.294757	0.112256	0.339086	0.304002	0.149944	0.142543	0.253492	0.0925231	0.88945	0.647004	0.38787	0.0716893	0.143883	0.104702	0.438552	0.433964	0.290054	0.238095	0.202117
PI 16:1/18:0	0.0455359	0.172546	0.203827	0.213776	0.0138238	0.128419	0.0657806	0.118807	0.121108	0.0823584	0.0936031	0.19242	0.0893312	0.587932	0.381911	0.236732	0.0455713	0.124761	0.0376725	0.130548	0.183315	0.0622818	0.445422	0.114118
PI 18:0/18:1	0.0826425	0.383228	0.627825	0.452135	0.0163833	0.182605	0.131904	0.178184	0.275862	0.174588	0.151968	0.359827	0.166701	1.03607	0.367157	0.405122	0.0977487	0.309816	0.0887126	0.135118	0.245508	0.0824322	0.769074	0.210105
PI 18:0/18:2	0.362256	0.856441	1.19844	2.8	0.0338623	0.77621	0.721782	0.635471	1.07994	0.47881	0.334154	1.59191	0.722576	1.97745	0.958876	1.02159	0.392061	0.929435	0.439633	0.41673	0.894986	0.275917	2.25345	1.04362
PI 18:0/20:3	0.117098	0.604408	0.821718	0.458933	0.123495	0.63738	0.307014	0.443031	0.533227	0.347347	0.317295	0.445779	0.2261	1.18772	0.488889	0.893493	0.257053	0.35603	0.133765	0.288337	0.697679	0.544028	0.661475	0.22212
PI 18:0/20:4	1.2103	2.31921	4.06397	2.71228	1.05034	2.9258	2.24693	2.66289	2.9704	2.10217	2.18917	2.34898	1.51479	4.88786	4.09236	4.07674	1.30113	2.49446	1.72818	2.25776	4.25309	2.94547	2.6802	1.58097
PI 18:0/22:6	0.106852	0.142669	0.202256	0.303632	0.10143	0.178778	0.142299	0.170756	0.347109	0.116808	0.151563	0.242587	0.18536	0.351815	0.492692	0.166659	0.087393	0.165176	0.117935	0.154858	0.239815	0.13374	0.265125	0.221918
PI 18:0/22:5	0.0292894	0.0614283	0.0838399	0.0394226	0.00605999	0.0856482	0.0548316	0.0537429	0.074782	0.0496134	0.0533923	0.0458019	0.0608555	0.0910312	0.215879	0.123342	0.0252927	0.0560169	0.0343805	0.0528489	0.089894	0.0519689	0.0672367	0.0302439
pPC p16/18:2	0.178865	0.290339	0.237844	0.237532	0.0367773	0.253427	0.218468	0.183797	0.184631	0.226055	0.190256	0.164328	0.272273	0.177802	0.247128	0.268739	0.266289	0.179441	0.287336	0.197487	0.261249	0.0826876	0.237706	0.301423
pPC p16/20:4	0.269215	0.320837	0.312071	0.308133	0.233799	0.500809	0.316266	0.253157	0.232766	0.30206	0.477274	0.261336	0.215822	0.238516	0.516877	0.252548	0.232342	0.288648	0.390757	0.312041	0.4768	0.199587	0.320688	0.338579
pPC p18/16:0	0.194704	0.25994	0.23727	0.48726	0.209438	0.272234	0.296324	0.321687	0.278731	0.26997	0.462781	0.252278	0.412623	0.202028	0.301942	0.319539	0.315483	0.260199	0.21855	0.37518	0.347039	0.175968	0.290861	0.289254
pPC p18/20:4	0.21298	0.283945	0.293362	0.433137	0.145571	0.360643	0.343364	0.301486	0.323339	0.354997	0.510561	0.274767	0.327921	0.265331	0.371022	0.267517	0.265828	0.33096	0.309478	0.306385	0.460298	0.186767	0.286072	0.395238
pPE p16/18:2	0.108553	0.499488	0.165645	0.526667	0.0328081	0.655496	0.392996	0.240336	0.257414	0.41515	0.206875	0.304891	0.296889	0.3569	1.02135	0.792109	0.471862	0.463888	0.702461	0.481561	0.87762	0.189583	1.10344	0.404959
pPE p16/20:4	0.458287	1.55897	0.631171	1.50004	0.352694	3.19836	2.02553	0.732615	1.18972	2.17355	1.3788	1.23772	1.43726	1.35233	6.08035	3.17065	1.81028	3.06955	2.71705	2.32358	4.94107	1.63413	5.51927	2.07133
pPE p16/22:6	0.574335	2.21973	0.935722	4.21503	0.842022	3.98263	2.41424	1.94512	1.96309	1.89341	2.82878	2.87631	2.55226	2.94086	12.4947	2.76628	2.22149	3.4491	3.16098	4.6614	7.72717	2.29258	7.45577	3.16584
pPE p16/22:5	0.0770636	0.349941	0.122661	0.282859	0.11543	0.853658	0.361681	0.203799	0.233242	0.339946	0.356594	0.323975	0.430237	0.362626	1.98844	0.702658	0.448879	0.521421	0.556514	0.798632	1.81734	0.331445	0.766463	0.476584
pPE p18/18:1	0.0715474	0.211774	0.0989292	0.192232	0.0422676	0.251296	0.207948	0.127523	0.146203	0.178854	0.16702	0.113027	0.218803	0.162625	0.558344	0.319938	0.285383	0.324332	0.351212	0.268137	0.40188	0.143022	0.472808	0.178393
pPE p18/18:2	0.273801	0.965642	0.388498	1.03972	0.0430611	1.18391	0.794754	0.470462	0.522948	0.87753	0.419732	0.522902	0.746761	0.709301	1.96443	1.54439	0.956647	1.10556	1.59788	1.09291	1.52176	0.390925	1.94825	0.92701
pPE p18/20:4	0.947701	2.51785	1.09716	1.79179	0.498617	4.25245	2.90672	1.09273	1.84266	3.60042	2.16603	1.60588	2.42775	2.36081	9.01111	4.15703	3.05981	4.94295	5.07585	4.11023	7.3569	2.30432	6.87015	3.40768
pPE p18/22:6	0.278616	0.722778	0.387847	0.76432	0.23447	1.30937	0.845055	0.564213	0.941874	0.738009	0.732148	0.731974	1.24669	0.866744	3.70469	0.89814	0.853162	1.14367	1.4812	1.53115	2.29775	0.786405	1.69421	1.15105
pPE p18:1/18:2	0.157421	0.694556	0.230385	0.680819	0.126172	1.02907	0.573678	0.394533	0.377809	0.656085	0.436849	0.436646	0.586922	0.600922	1.79965	1.29467	0.700025	0.807283	0.933382	0.928254	1.41526	0.495788	1.67732	0.809545
pPE p18:1/22:6	0.176747	0.514697	0.255341	1.11626	0.155551	1.08398	0.814929	0.745348	0.713231	0.509328	0.847829	0.806239	0.987399	0.729125	2.84919	0.81986	0.698778	0.947268	1.11315	1.44791	2.49677	0.546441	1.74923	1.13142
pPE p20/20:4	0.109595	0.129015	0.0824283	0.203158	0.0993694	0.3636	0.47166	0.156142	0.202106	0.280418	0.23724	0.137382	0.210345	0.122277	0.981521	0.320419	0.256068	0.316691	0.402955	0.340195	0.472148	0.400365	0.336816	0.31893
pPE p18:1/20:4	0.414937	1.36385	0.524187	1.37662	0.201942	2.16239	1.55426	0.851023	0.858109	1.4691	1.37734	0.994839	1.37533	1.26808	4.52354	3.05995	1.68877	2.34571	2.26584	2.37559	4.36692	1.13258	3.85997	1.9186
SM d18:0/16:0	0.354872	0.569548	0.349969	0.594008	0.56468	0.572595	0.651458	0.626807	0.483848	0.511599	0.63333	0.391029	0.559154	0.457191	0.55034	0.475835	0.430917	0.463886	0.484555	0.454985	0.546828	0.233452	0.634948	0.402445
SM d18:0/18:0	0.118022	0.195232	0.108946	0.317667	0.46416	0.24949	0.198186	0.179439	0.160738	0.157354	0.26453	0.244584	0.190008	0.182264	0.255799	0.164438	0.126616	0.178088	0.137091	0.221452	0.229711	0.104957	0.349438	0.122973
SM d18:0/20:0-OH	0.122296	0.305527	0.188073	0.240031	0.136451	0.246998	0.168058	0.214861	0.226837	0.231534	0.208256	0.287351	0.171952	0.289948	0.322701	0.24624	0.125182	0.203479	0.168555	0.260236	0.220755	0.188532	0.350885	0.197452
SM d18:0/22:0	0.0891558	0.211761	0.107565	0.384289	0.291432	0.380046	0.143102	0.247125	0.215709	0.202404	0.175815	0.312574	0.168713	0.403478	0.353491	0.207964	0.114709	0.112052	0.0964668	0.192215	0.230107	0.0986369	0.570653	0.175073
SM d18:1/14:0	0.192205	0.509097	0.390838	0.533005	0.161356	0.891811	0.54919	0.623146	0.533626	0.415199	0.962128	0.567644	0.582298	0.648117	0.541137	1.00277	0.460106	0.494589	0.382106	0.589694	0.796201	0.30428	0.769569	0.448327
SM d18:1/15:0	0.401765	0.778385	0.567877	0.761949	0.308158	0.817827	0.836096	0.778387	0.678339	0.674027	1.03305	0.622589	0.802552	0.671495	0.791838	0.917294	0.691027	0.710178	0.655535	0.73236	0.767382	0.460101	0.696163	0.505919
SM d18:1/16:0	4.12954	6.60748	4.87436	8.41661	3.42477	6.96883	7.16457	6.71558	6.10033	5.7688	7.20428	5.33271	5.91381	5.04809	6.8012	6.59555	5.12716	5.63715	5.54686	5.97076	6.64834	3.79802	5.86245	5.03031
SM d18:1/16:1	0.61847	1.18988	0.861554	1.4158	0.569552	1.45008	0.959759	1.47322	0.760821	0.978947	1.68376	1.18458	0.88792	1.03601	1.3538	1.5335	0.709347	1.35063	1.00046	1.46777	1.93177	0.720417	1.31137	0.844246
SM d18:1/18:0	0.965396	1.2617	1.04449	2.08001	1.12721	1.40524	1.2016	1.21208	1.14153	1.1442	1.64694	1.22191	1.25072	1.13502	1.49963	1.43778	0.97875	1.29244	1.13854	1.44587	1.49434	0.846628	1.30588	0.818974
SM d18:1/18:1	0.384372	0.496905	0.421232	0.566436	0.564266	0.486352	0.335682	0.559721	0.322793	0.434051	0.693065	0.370464	0.390899	0.401352	0.52425	0.565862	0.370805	0.511739	0.401321	0.610469	0.676057	0.316915	0.39894	0.274453
SM d18:1/20:0	0.800315	1.48783	1.38058	2.32246	1.07207	2.16986	0.958341	1.44485	1.51856	1.3411	1.83537	1.66514	1.31367	1.85526	1.78979	2.37821	1.22006	1.32345	1.12808	2.02536	1.75603	1.10773	1.82001	1.17796
SM d18:1/20:1	0.29675	0.352115	0.391666	0.450413	0.504376	0.359628	0.214355	0.331097	0.264526	0.340138	0.49564	0.325535	0.281562	0.302451	0.339418	0.513015	0.272512	0.439705	0.342025	0.446584	0.520222	0.254641	0.374411	0.311651
SM d18:1/21:0	0.171205	0.596441	0.535819	0.510481	0.175876	0.613685	0.380653	0.451789	0.48549	0.489604	0.75487	0.559898	0.532184	0.864232	0.718605	1.15151	0.708547	0.416409	0.349156	0.717509	0.646929	0.294825	0.657241	0.357139
SM d18:1/22:0	2.40919	5.86553	4.03251	7.78296	2.52029	6.67622	4.03862	4.82252	5.3285	4.46796	5.15748	5.35695	4.17042	6.71254	8.14453	7.62062	3.75457	4.1821	3.70424	8.58419	6.11936	3.263	6.60416	3.93782
SM d18:1/22:1	1.74264	3.24222	3.26999	3.74144	1.86153	3.53164	2.26225	3.15843	2.6668	2.6865	3.69759	3.24583	2.71042	3.06111	3.59707	4.78587	2.3518	2.9947	2.6758	4.44401	4.26962	1.93484	3.56491	2.76717
SM d18:1/23:0	0.574415	1.62727	1.09299	1.9276	0.518566	1.51947	1.23016	1.19957	1.56936	1.18381	1.51297	1.33908	1.25842	2.09758	1.80722	2.37857	0.992131	1.14403	0.900321	2.4656	1.74142	0.902161	1.90193	1.19815
SM d18:1/23:1	1.04378	1.95754	1.54503	2.33529	0.833471	1.84499	1.74251	1.95995	1.60408	1.51754	2.17094	2.12997	1.61767	1.71765	2.29499	2.55673	1.29566	1.85308	1.40525	2.58475	2.52696	1.36419	2.22683	1.88946
SM d18:1/24:0	2.37571	5.67336	3.58538	7.49566	3.45971	6.39482	4.58537	4.70381	5.67771	4.18705	5.32175	4.77003	3.98548	6.7753	8.49182	7.83034	3.49799	4.24633	3.32701	8.72073	6.33382	3.42457	6.96902	4.17385
SM d18:1/24:1	6.14863	10.9649	7.4966	14.9099	5.6994	11.0494	10.6742	11.5911	9.43951	8.09005	11.7791	12.9241	8.42888	8.42634	12.0979	11.4277	6.77465	10.5206	7.75909	13.5405	13.3577	7.74195	12.9765	10.87
SM d18:1/24:2	0.311205	0.499575	0.420828	0.435889	0.230906	0.472342	0.437825	0.51319	0.338561	0.350603	0.579265	0.661315	0.377142	0.366027	0.425472	0.547369	0.274543	0.573202	0.429995	0.39658	0.722277	0.241318	0.657069	0.565351
SM d18:1/24:4	0.0206562	0.0230091	0.0201014	0.253285	0.0353016	0.0196268	0.0472649	0.0195072	0.0273292	0.0160601	0.039058	0.202939	0.02364	0.0218424	0.0164053	0.0209143	0.0196359	0.0596865	0.0179184	0.0411517	0.0362624	0.0151236	0.0984653	0.140862
SM d18:2/24:2	0.236221	0.310453	0.283698	0.467368	0.19238	0.228538	0.322322	0.27519	0.198617	0.221257	0.369436	0.461773	0.253815	0.201933	0.23048	0.354546	0.18312	0.376725	0.288131	0.338903	0.431118	0.152654	0.384115	0.476098
CE 14:0	8.34148	12.0228	7.35874	8.04361	9.25807	10.368	9.58706	7.35147	9.38828	8.63244	7.14997	8.94294	8.86797	15.8624	5.42328	7.51369	6.21529	7.08264	7.9499	4.78118	3.53504	5.28103	1.85274	2.64093
CE 16:0	59.1203	87.2269	48.1042	68.0147	75.5094	62.8277	71.4408	67.701	64.9279	63.4654	68.3634	62.9264	69.7611	80.2092	42.6377	70.3941	44.7403	53.933	57.3781	56.2405	31.9849	38.5955	18.1497	22.0889
CE 16:1	61.1959	75.3599	46.4651	94.8468	65.9891	68.414	79.7205	100.264	62.8826	69.3722	112.931	68.8415	74.6608	60.9183	69.2545	85.038	60.0111	63.8024	57.456	90.5291	60.6981	42.7025	31.0313	23.0023
CE 18:0	53.4515	83.987	37.0665	66.9306	81.3558	46.7445	61.4383	80.4998	56.9664	57.1754	98.9981	56.9317	74.3623	63.4067	57.0348	79.0033	43.1954	52.8889	49.5942	76.3348	36.6524	39.9792	23.6078	17.4383
CE 18:1	369.42	543.488	292.767	604.461	489.436	414.589	484.218	662.272	449.932	442.649	828.174	475.736	512.853	430.575	421.965	637.621	370.767	440.091	394.477	691.417	387.412	316.784	250.261	181.576
CE 18:2	1690.75	2083.12	1241.65	2187.32	752.545	1502.9	1918.51	2001.67	1643.86	1665.44	1855.92	1798.48	1936.35	1637.28	1167.42	2263.85	1666.48	1820.82	1949.02	2195.23	1723.94	918.709	1450.24	1227.41
CE 18:2-OH	2.85331	2.1273	0.995479	4.3452	0.00458007	0.498597	0.113801	0.0237029	0.0527126	0.241501	1.46171	0.0846466	0.111057	4.5049	1.47523	1.64302	3.6189	0.216497	0.261544	0.149683	0.0234439	0.190934	0.0158839	0.0621805
CE 18:2-OOH	21.1386	6.88232	6.66853	34.4673	0.0264733	3.83671	0.368886	0.080609	0.532848	0.697686	9.21855	0.401945	0.466252	0.408271	0.130097	14.7082	46.3352	1.56955	1.56408	0.476904	0.0570469	1.35378	0.0577901	0.282251
CE 18:3	25.0162	52.0099	16.9451	47.6666	16.1323	32.1374	29.2039	40.1984	25.9927	12.9939	59.5116	28.8658	34.8393	43.1996	44.6425	92.2391	15.5389	20.4925	35.3517	204.68	34.3324	12.6478	14.7895	24.717
CE 18:3-OH	11.6716	4.0776	4.3301	21.9544	0.00563508	2.16371	0.195675	0.0507361	0.0653209	0.379694	5.07248	0.152582	0.2593	0.0371806	0.0168165	8.89024	28.0443	0.866123	0.812633	0.376529	0.0168549	0.940768	0.0350526	0.253853
CE 20:3	65.1394	124.592	54.0631	109.334	95.977	93.4962	91.4452	98.6853	85.5991	87.1976	135.011	94.5559	87.0219	79.1529	67.9635	114.989	73.4309	80.9311	71.7904	103.455	74.0823	55.4732	48.3787	38.1694
CE 20:4	514.688	581.482	334.959	599.695	847.012	356.111	679.892	467.317	357.122	389.412	1036.53	479.737	561.44	445.637	478.712	617.564	352.674	716.911	672.573	999.704	527.218	313.877	370.469	375.195
CE 20:4-OH	7.90994	5.55332	2.82763	9.42446	0.0298522	1.69716	0.270564	0.0324755	0.0486481	0.571822	11.9829	0.112092	0.318511	0.0406999	0.0201702	5.10092	7.84946	1.02315	0.924385	0.56749	0.0082101	1.23097	0.028629	0.192279
CE 20:4-OOH	21.4215	5.44514	8.04753	24.7717	0.125222	4.96492	0.325072	0.123327	0.372338	0.585313	21.0789	0.38085	0.491708	0.388202	0.0918895	11.1609	29.8968	2.54723	1.51321	0.946502	0.153749	3.09518	0.0461927	0.505167
CE 22:6	34.6532	69.0668	26.8937	73.6064	85.0583	43.305	69.642	60.7249	54.6153	32.7408	89.407	79.4164	71.3408	47.6865	79.3014	35.8569	16.9798	46.1176	51.2111	80.8722	64.8984	24.5788	23.7927	58.3174
CE 22:6-OOH	24.4062	33.2256	24.6141	52.8322	23.3415	22.5188	34.995	36.4858	30.6342	30.1589	49.2559	24.7327	49.3013	22.9934	22.8086	33.9551	35.356	27.9383	21.2175	36.9085	34.501	17.3212	30.7823	29.6564
CE 20:5	13.5313	33.7755	14.1081	11.0176	10.357	48.6005	42.4134	30.9401	14.2999	15.1422	106.823	11.7391	67.571	24.1557	87.1502	66.0818	17.5396	31.1835	28.1865	102.683	53.4496	20.5092	12.3963	5.92907
Cholesterol	0.320414	0.355565	0.23796	0.380073	0.303131	0.237527	0.300851	0.308333	0.218532	0.274961	0.334791	0.207193	0.317066	0.259544	0.276921	0.296267	0.24571	0.238268	0.246535	0.378342	0.331612	0.270946	0.336023	0.315101
ADG o17/18:0/18:1	1.30353	3.12959	8.72026	2.69005	0.99085	4.90278	0.912483	4.65645	3.48139	3.80474	1.87982	4.42895	0.600081	4.69284	5.37367	1.58435	2.45447	1.60344	0.791545	1.14078	3.07721	5.93075	1.67334	0.959378
TAG 10:0/16:0/18:1	0.0207707	0.0800119	0.0964193	0.020202	0.0101507	0.400549	0.0327503	0.0601656	0.466993	0.19038	0.024838	0.0978634	0.00389408	0.427567	0.249458	0.149599	0.00513535	0.0187197	0.00515795	0.0487995	0.144765	0.0408789	0.0325053	0.0689128
TAG 12:0/14:0/18:1	0.105996	0.292546	0.278763	0.0850037	0.0732905	0.7519	0.091611	0.255903	0.596315	0.418299	0.125151	0.35296	0.0241731	0.732376	0.836784	0.434714	0.0206453	0.0548572	0.0272132	0.0964524	0.477852	0.223872	0.206703	0.210698
TAG 14:0/16:0/16:1	0.105996	0.292546	0.278763	0.0850037	0.0732905	0.7519	0.091611	0.255903	0.596315	0.418299	0.125151	0.35296	0.0241731	0.732376	0.836784	0.434714	0.0206453	0.0548572	0.0272132	0.0964524	0.477852	0.223872	0.206703	0.210698
TAG 14:0/16:0/18:1	0.701457	1.94026	1.61812	0.792355	0.682365	3.43555	0.473909	1.73086	1.87736	1.44543	0.909992	2.63515	0.291214	3.12515	4.62488	2.24331	0.329617	0.532748	0.168258	0.742779	2.8223	1.99671	1.28464	1.1254
TAG 14:0/16:1/18:1	0.685455	1.02921	0.659362	0.503843	0.325282	2.03855	0.434333	1.56519	0.97605	1.00639	0.590369	1.47911	0.174679	1.75957	2.69561	1.23753	0.181588	0.453811	0.166409	0.473335	2.02084	1.25282	0.640239	0.714731
TAG 14:0/16:1/18:2	0.328041	0.382406	0.325829	0.266017	0.0939335	0.937444	0.255142	0.590824	0.467602	0.465399	0.170568	0.49051	0.0517899	0.722525	0.897796	0.46869	0.0541339	0.231039	0.145427	0.251216	0.884087	0.407045	0.183918	0.364296
TAG 14:0/16:1/16:1	0.228182	0.486131	0.320965	0.220058	0.0716149	1.29864	0.183189	0.481845	0.848789	0.726813	0.13707	0.590656	0.026048	1.09082	1.12149	0.538755	0.0283268	0.135059	0.094792	0.190041	0.876753	0.291486	0.202491	0.506347
TAG 14:0/18:2/18:2	0.718546	0.578801	0.605515	0.756863	0.1586	1.26307	0.554906	1.17069	0.708047	0.610739	0.32757	1.01978	0.119453	0.982117	1.6671	0.55205	0.14658	0.665746	0.489242	0.630669	1.39469	0.890333	0.325685	0.602557
TAG 14:0/14:0/16:1	0.0207707	0.0800119	0.0964193	0.020202	0.0101507	0.400549	0.0327503	0.0601656	0.466993	0.19038	0.024838	0.0978634	0.00389408	0.427567	0.249458	0.149599	0.00513535	0.0187197	0.00515795	0.0487995	0.144765	0.0408789	0.0325053	0.0689128
TAG 14:1/16:1/18:1	0.328041	0.382406	0.325829	0.266017	0.0939335	0.937444	0.255142	0.590824	0.467602	0.465399	0.170568	0.49051	0.0517899	0.722525	0.897796	0.46869	0.0541339	0.231039	0.145427	0.251216	0.884087	0.407045	0.183918	0.364296
TAG 15:0/16:0/18:1	0.165781	0.690001	1.28561	0.196754	0.186837	0.75905	0.208041	0.599188	0.774806	0.509796	0.277758	0.711506	0.147475	1.06761	1.279	0.747739	0.148683	0.227761	0.0693022	0.200763	0.620059	0.581123	0.163498	0.141205
TAG 15:0/16:0/18:2	0.0886806	0.226189	0.274753	0.0799705	0.0757806	0.243685	0.0909544	0.273468	0.167962	0.173551	0.0952346	0.227329	0.05372	0.286745	0.428718	0.231799	0.0582334	0.0997987	0.0344645	0.0747939	0.259687	0.213584	0.0555271	0.0701568
TAG 15:0/18:1/18:2	0.219741	0.329429	0.472268	0.264101	0.0706201	0.310189	0.29316	0.520519	0.210179	0.290686	0.166262	0.347829	0.115792	0.321822	0.550773	0.25419	0.173762	0.287844	0.151238	0.199137	0.343593	0.410625	0.121752	0.135807
TAG 16:0/16:/18:2-OOH	0.0826065	0.0184721	0.0127082	0.0517132	0.00046527	0.0131337	0.000387326	0.000889075	0.000717679	0.00276633	0.0115866	0.00164524	0.00107707	0.00049482	0.00175072	0.0150477	0.0649167	0.00516538	0.00463212	0.00427526	0.000545214	0.0136144	0.000212363	0.00369363
TAG 16:0/16:1/17:1	0.0886806	0.226189	0.274753	0.0799705	0.0757806	0.243685	0.0909544	0.273468	0.167962	0.173551	0.0952346	0.227329	0.05372	0.286745	0.428718	0.231799	0.0582334	0.0997987	0.0344645	0.0747939	0.259687	0.213584	0.0555271	0.0701568
TAG 16:0/16:1/18:1	6.65249	7.8992	5.91855	8.05125	3.23416	11.9639	5.36118	13.0612	4.98601	6.65184	5.72135	11.724	2.73628	8.88096	18.7171	6.20044	3.81269	5.52242	2.45122	5.32803	13.7934	12.4832	7.01077	4.66387
TAG 16:0/16:1/18:2	2.44492	2.05622	1.77667	2.1289	0.753242	3.68431	1.90319	4.21777	1.68145	1.91007	1.61331	3.08852	0.723428	2.80043	5.03922	1.80138	0.976991	2.03454	0.934961	1.79646	4.51648	3.53219	1.78283	1.38981
TAG 16:0/16:1/22:6	0.0961665	0.098673	0.0873868	0.0694171	0.168016	0.31929	0.125682	0.173957	0.0728068	0.0626734	0.0935183	0.172619	0.0489982	0.254942	1.13348	0.093946	0.0165701	0.185447	0.106218	0.276933	0.574438	0.351598	0.0887623	0.125933
TAG 16:0/16:1/22:6-OOH	0.120015	0.0345571	0.0551082	0.0895479	0.00479918	0.0513468	0.0067	0.00287917	0.00267094	0.00801798	0.0456777	0.00539094	0.00402239	0.00275305	0.00821755	0.0384649	0.0897177	0.0270646	0.0140971	0.00964571	0.00409861	0.0624684	0.000920778	0.0138861
TAG 16:0/16:1/20:5	0.305247	0.25138	0.292995	0.297295	0.119141	0.77272	0.241616	0.477808	0.395446	0.200012	0.117759	0.480267	0.0442246	0.638001	1.63895	0.21684	0.0311366	0.419597	0.325964	0.44711	0.961151	0.469402	0.111947	0.313915
TAG 16:0/16:1/16:1	0.688799	1.03407	0.663072	0.506851	0.326393	2.05276	0.437003	1.57563	0.981868	1.01186	0.593052	1.48824	0.175378	1.77089	2.71072	1.24228	0.182096	0.456407	0.167617	0.475307	2.02937	1.2579	0.641634	0.715893
TAG 16:0/17:0/18:1	0.17422	0.676521	2.37278	0.248798	0.143562	0.666733	0.240301	0.904129	0.773205	0.575316	0.279308	0.70642	0.140971	1.05279	1.10575	0.519914	0.18452	0.265805	0.0798744	0.200558	0.503223	0.856615	0.150816	0.108147
TAG 16:0/17:1/18:1	0.634943	1.17857	1.78344	0.608656	0.295975	1.15436	0.809218	1.99486	0.83688	0.881139	0.717539	1.09912	0.438387	1.32978	2.71295	0.986772	0.529544	0.817529	0.319148	0.637395	1.31073	1.70627	0.389657	0.315569
TAG 16:0/17:1/18:2	0.219741	0.329429	0.472268	0.264101	0.0706201	0.310189	0.29316	0.520519	0.210179	0.290686	0.166262	0.347829	0.115792	0.321822	0.550773	0.25419	0.173762	0.287844	0.151238	0.199137	0.343593	0.410625	0.121752	0.135807
TAG 16:0/18:0/18:1	1.33698	3.16345	8.78291	2.72428	0.997068	4.94257	0.937911	4.73164	3.50813	3.84461	1.90204	4.47332	0.613365	4.73399	5.46478	1.60166	2.4812	1.63079	0.80461	1.15502	3.09933	6.00114	1.6829	0.962765
TAG 16:0/18:0/18:0	0.0398972	0.0998509	4.72476	0.061663	0.0486858	0.160253	0.0165216	0.0539055	0.113846	0.0385531	0.0324426	0.0199959	0.0172129	0.302027	0.0250346	0.0422745	0.181381	0.0573854	0.0309135	0.038837	0.0369823	0.0902311	0.024776	0.0547162
TAG 16:0/18:1/18:2	9.4825	7.64474	9.11273	12.2242	2.40297	8.53068	8.67019	11.9478	5.66694	7.67441	5.82005	11.048	3.54996	6.40597	13.3493	4.84665	6.71828	9.09778	7.29353	8.37926	10.1867	12.0949	7.86917	6.19153
TAG 16:0/18:1/18:2-OH	0.146379	0.0752562	0.0372782	0.324377	0.000788775	0.0213368	0.00586346	0.00539605	0.0074894	0.0161983	0.0464921	0.00559473	0.00271286	0.00364978	0.00958618	0.0373802	0.207726	0.0113047	0.00911037	0.00463351	0.00736701	0.0144219	0.000642007	0.00634994
TAG 16:0/18:1/18:2-OOH	0.348466	0.0595015	0.0782034	0.71323	0.000379405	0.0428473	0.00400499	0.00138566	0.00295109	0.0100533	0.0960013	0.00413142	0.0025515	0.00175995	0.00204315	0.0758402	0.795011	0.0210408	0.0141335	0.0055443	0.00119156	0.0442367	0.000656943	0.00554034
TAG 16:0/18:1/22:4	0.534228	0.414067	0.692043	0.533619	0.637181	0.6705	0.756288	0.813909	0.561081	0.504511	0.86577	0.892282	0.305256	0.629269	1.84329	0.405254	0.352332	1.12226	0.548312	0.986999	0.86976	1.46561	0.43685	0.576299
TAG 16:0/18:1/24:5	0.0351224	0.0256994	0.0371175	0.0841501	0.0706353	0.0370062	0.0439135	0.0561029	0.0351917	0.0323528	0.0485635	0.178927	0.0267343	0.0483044	0.12783	0.0247122	0.0143099	0.0785901	0.0388288	0.0876065	0.0636414	0.117125	0.0480165	0.113746
TAG 16:0/18:1/20:4	0.935115	1.37666	1.2611	1.45086	1.09923	1.90113	1.1748	1.55319	0.96833	0.940703	1.55178	2.13689	0.507858	2.27885	5.39572	1.23218	0.537086	1.72355	0.890662	1.78796	2.50114	2.79271	1.03542	1.24412
TAG 16:0/18:1/22:6	0.154067	0.115061	0.218174	0.17005	0.799381	0.412271	0.267987	0.521375	0.224996	0.170797	0.280773	0.572358	0.217698	0.348322	2.35555	0.1264	0.0665858	0.443953	0.147505	0.399665	1.15717	1.11193	0.43686	0.25667
TAG 16:0/18:1/22:5	0.969906	0.797802	1.43175	0.989281	1.28134	1.36687	1.44643	1.65842	0.965683	1.13403	1.47025	1.58963	0.7568	1.12765	3.88628	0.765837	0.526488	1.93393	1.10826	2.16478	1.80773	2.65943	0.748444	0.982237
TAG 16:0/18:1/18:1	13.3078	14.5623	17.5783	18.3058	5.42152	17.4721	13.3629	25.1661	10.1097	14.8668	12.8913	19.0596	7.1714	13.5092	30.6278	10.3264	11.8691	15.9557	9.15095	14.9016	21.8797	25.3956	14.7978	8.3077
TAG 16:0/18:2/18:3	1.38891	1.20932	1.41726	1.95652	0.323286	1.90672	1.25589	1.9431	1.32842	1.08307	0.603584	2.01091	0.257342	1.66216	3.58789	0.774484	0.39107	1.67914	1.5181	1.56714	2.11471	1.74974	0.705313	1.22251
TAG 16:0/18:2/20:4	0.949849	1.05437	0.994301	1.35197	0.629216	1.94327	1.00632	1.12199	0.82791	0.793612	0.988194	2.04154	0.41347	2.16502	4.92464	0.966928	0.289083	1.68721	1.17319	1.95089	2.29347	2.42167	0.79658	1.24541
TAG 16:0/18:2/20:4-OH	0.0535168	0.0441356	0.019562	0.0699287	0.000127186	0.0220427	0.0023535	0.000401259	0.000905584	0.00674842	0.0340802	0.00152142	0.00134735	0.00152699	0.00870189	0.0309717	0.0314292	0.00820388	0.00536851	0.00394798	0.000821772	0.017515	7.145e-05	0.00583242
TAG 16:0/18:2/22:6	0.147202	0.145746	0.208995	0.350666	0.584109	0.585192	0.396598	0.425717	0.284739	0.195522	0.28454	0.66721	0.189081	0.411412	2.02821	0.144034	0.0499197	0.628968	0.292651	0.662683	1.10978	0.957585	0.430633	0.367854
TAG 16:0/18:2/22:6-OOH	0.0292525	0.00845146	0.0148685	0.0218165	8.6216e-05	0.0150874	0.00085394	6.715e-05	0.000421058	0.00182465	0.0101312	0.000279411	0.000624315	0.00016221	0.00105817	0.00862531	0.014485	0.00589214	0.00360743	0.00112409	0.000227297	0.0228788	9.075e-05	0.00212824
TAG 16:0/18:2/20:5	0.0961665	0.098673	0.0873868	0.0694171	0.168016	0.31929	0.125682	0.173957	0.0728068	0.0626734	0.0935183	0.172619	0.0489982	0.254942	1.13348	0.093946	0.0165701	0.185447	0.106218	0.276933	0.574438	0.351598	0.0887623	0.125933
TAG 16:0/18:2/18:2	5.80419	5.19943	5.19858	8.97294	1.22527	5.42285	5.27621	6.72547	4.37267	4.65707	2.65588	7.8331	1.64483	4.88707	9.65848	2.71279	3.11299	5.98845	5.66084	5.22089	6.12938	6.62005	3.9339	4.60935
TAG 16:0/16:0/16:1	0.00406277	0.0088086	0.00689895	0.00331794	0.00186984	0.0205803	0.0019067	0.0124189	0.010575	0.00775215	0.00430403	0.0136696	0.00101591	0.0241526	0.0337057	0.00867749	0.000710252	0.00223886	0.000217533	0.00230197	0.0125426	0.00946277	0.00178975	0.00110271
TAG 16:0/16:0/17:0	0.0215674	0.117936	1.04854	0.0250637	0.0448072	0.115799	0.0158073	0.0653417	0.161393	0.0564276	0.0411066	0.0420613	0.0137271	0.349711	0.0593326	0.0948755	0.0202044	0.0309631	0.0101471	0.0385733	0.0614708	0.0728744	0.0161286	0.0268953
TAG 16:0/16:0/18:0	0.212739	0.604555	4.4049	0.490676	0.21709	1.27012	0.103158	0.384743	0.478585	0.274803	0.25298	0.22213	0.0836798	2.08913	0.200271	0.293281	0.367143	0.276811	0.119527	0.229675	0.324794	0.625489	0.151092	0.237659
TAG 16:0/16:0/18:1	2.89356	6.66327	6.85952	7.45905	2.33993	10.0778	3.10898	6.82159	4.59739	6.61915	3.61259	12.2661	1.95632	8.91794	10.4967	5.45831	2.86258	3.90424	1.93601	3.52019	8.9563	8.32322	6.05866	3.68729
TAG 16:0/16:0/18:2	0.0330777	0.0475553	0.0307139	0.0313471	0.00940616	0.0946562	0.0178494	0.0782803	0.046918	0.0375557	0.0278713	0.0748156	0.00743927	0.0819866	0.155724	0.029353	0.00942679	0.0185676	0.00916581	0.0158625	0.0572836	0.0516282	0.0146595	0.00897661
TAG 16:0/16:0/16:0	0.233559	0.688386	2.03704	0.586315	0.22181	1.18024	0.110021	0.291742	0.435488	0.349449	0.241574	0.296114	0.0984691	1.97335	0.242143	0.508795	0.177529	0.233374	0.121606	0.312721	0.511226	0.47582	0.279117	0.436028
TAG 16:1/18:1/18:2	5.80778	5.20249	5.20155	8.9753	1.22579	5.43519	5.27936	6.74018	4.37509	4.66053	2.65836	7.84103	1.64555	4.89361	9.67133	2.71538	3.11284	5.98918	5.65783	5.22245	6.13742	6.62639	3.93548	4.60923
TAG 16:1/18:1/18:2-OH	0.176131	0.0510929	0.0389756	0.256337	0.000329234	0.0170986	0.00388124	9.6207e-05	0.00144291	0.00911271	0.0314156	0.00159045	0.00187788	0.000360326	0.000467643	0.00405732	0.142375	0.00849509	0.0104537	0.00373998	0.000296679	0.0124984	0.000209944	0.00464491
TAG 16:1/18:1/18:2-OOH	0.336307	0.0564797	0.0726534	0.497549	0.000537861	0.0384066	0.00354292	0.00117946	0.00224094	0.00793951	0.0384861	0.00319317	0.00240076	0.000688423	0.00173623	0.0435008	0.480088	0.018113	0.0169176	0.00448764	0.00125324	0.0451441	0.000883008	0.00562089
TAG 16:1/18:1/18:1	9.39087	7.57866	9.05182	12.0891	2.39066	8.44803	8.62075	11.8336	5.60638	7.60111	5.77912	10.9346	3.52978	6.3254	13.2016	4.81492	6.67491	9.01964	7.24829	8.33526	10.1231	12.0174	7.84589	6.18058
TAG 16:1/18:2/18:2-OOH	0.101755	0.0209854	0.0199323	0.0883804	0.00037211	0.0158982	0.00248502	0.00100938	0.00101013	0.00371006	0.0106608	0.00161637	0.00151223	0.000739825	0.00252911	0.0133471	0.0672957	0.0076618	0.0071008	0.00434707	0.00110913	0.0149026	0.00141344	0.0026146
TAG 16:1/18:2/18:2	1.38891	1.20932	1.41726	1.95652	0.323286	1.90672	1.25589	1.9431	1.32842	1.08307	0.603584	2.01091	0.257342	1.66216	3.58789	0.774484	0.39107	1.67914	1.5181	1.56714	2.11471	1.74974	0.705313	1.22251
TAG 16:1/16:1/18:1	2.44376	2.05647	1.77803	2.13346	0.753188	3.68066	1.90579	4.21664	1.6815	1.91049	1.61328	3.08134	0.72354	2.80156	5.04139	1.80038	0.977687	2.03528	0.937886	1.79737	4.51661	3.53169	1.78351	1.39036
TAG 16:1/16:1/18:2	0.718546	0.578801	0.605515	0.756863	0.1586	1.26307	0.554906	1.17069	0.708047	0.610739	0.32757	1.01978	0.119453	0.982117	1.6671	0.55205	0.14658	0.665746	0.489242	0.630669	1.39469	0.890333	0.325685	0.602557
TAG 17:0/18:0/18:1	0.0258187	0.136975	1.44921	0.0494283	0.0339442	0.128873	0.0329259	0.161741	0.229601	0.12208	0.0619675	0.0971168	0.0270601	0.211717	0.170782	0.0868855	0.0439021	0.0565168	0.0187634	0.0334576	0.0711564	0.157644	0.0206557	0.0221642
TAG 17:0/18:1/18:2	0.230612	0.283756	0.510234	0.271607	0.0666942	0.229568	0.321723	0.49144	0.23504	0.257896	0.18659	0.304831	0.141291	0.236861	0.413736	0.191706	0.174356	0.338616	0.207364	0.244047	0.254375	0.416359	0.0929767	0.117865
TAG 17:0/18:2/18:2	0.223819	0.292989	0.426536	0.294746	0.0713942	0.206849	0.30567	0.423199	0.230865	0.238168	0.14027	0.291141	0.109266	0.232518	0.391572	0.16896	0.13356	0.336122	0.244118	0.240668	0.23634	0.35459	0.0870101	0.168131
TAG 17:1/18:1/18:1	0.230612	0.283756	0.510234	0.271607	0.0666942	0.229568	0.321723	0.49144	0.23504	0.257896	0.18659	0.304831	0.141291	0.236861	0.413736	0.191706	0.174356	0.338616	0.207364	0.244047	0.254375	0.416359	0.0929767	0.117865
TAG 18:0/18:1/18:2-OOH	0.038427	0.0113627	0.0123563	0.0621719	0.000170081	0.0204972	0.00133996	0.000672433	0.000965928	0.00304931	0.0118114	0.00333971	0.000761758	0.00273808	0.00862506	0.0109039	0.0766917	0.00299649	0.00245785	0.00190347	0.00290335	0.0074667	0.000181253	0.00170376
TAG 18:0/18:1/20:4-OOH	0.0955753	0.0286613	0.0437737	0.091021	0.000735436	0.0370915	0.00465273	0.00255875	0.00367982	0.00875644	0.0424435	0.00506452	0.00250823	0.0037765	0.0102883	0.032873	0.121582	0.0157506	0.00872779	0.00562496	0.00412854	0.0387204	0.000477524	0.00822711
TAG 18:0/18:1/18:1	0.986039	1.09206	5.6454	1.32822	0.649662	1.45988	0.844618	2.04934	1.7826	2.29609	1.08097	1.92266	0.633122	1.10349	2.64846	0.593681	1.13022	1.46034	0.627384	0.608958	0.869759	3.20389	0.837704	0.845204
TAG 18:0/18:0/18:1	0.0914354	0.284955	4.75191	0.238404	0.0985642	0.382897	0.065836	0.298657	0.540756	0.506769	0.120076	0.350004	0.0501851	0.402854	0.304856	0.139673	0.271005	0.179858	0.0995982	0.0697971	0.161199	0.394129	0.107996	0.134501
TAG 18:0/18:0/18:0	0.00338415	0.01431	0.936492	0.00779239	0.00382247	0.0132893	0.00138512	0.00536661	0.0135821	0.00745342	0.00514496	0.00269259	0.00287911	0.0280129	0.00463178	0.00760843	0.0149295	0.00898399	0.00677201	0.00457671	0.00341445	0.00856179	0.00175211	0.0101765
TAG 18:1/18:2/18:2-OH	0.101345	0.0428606	0.0303223	0.12243	0.000222801	0.0171366	0.00276986	0.000380648	0.00189693	0.00817168	0.0172402	0.00252324	0.00160136	0.000461273	0.0038656	0.0107978	0.0689267	0.00637001	0.00738106	0.00197024	0.000317833	0.0130349	0.000141391	0.00453748
TAG 18:1/18:2/18:3-OOH	0.239627	0.0557633	0.0782074	0.253418	0.000350032	0.0445792	0.00376871	0.000770715	0.00205053	0.0104535	0.032227	0.0039086	0.00243513	0.000806774	0.000522182	0.0338744	0.26636	0.0163408	0.0123817	0.00321217	0.000847732	0.0402536	0.000451806	0.00574761
TAG 18:1/18:2/22:4	0.0160044	0.0156091	0.0261111	0.021585	0.133419	0.0276037	0.0258494	0.0284416	0.0182976	0.0117906	0.021406	0.0300311	0.0271418	0.0238928	0.106005	0.0136929	0.00767387	0.061261	0.0216565	0.0475596	0.0459707	0.0633131	0.0248124	0.0500667
TAG 18:1/18:2/20:4	0.607921	0.530973	0.912703	0.73672	0.570597	0.87187	1.00881	0.810732	0.644476	0.663588	0.80108	1.04217	0.466613	0.717042	2.06506	0.444484	0.217546	1.37532	0.986506	1.58124	1.06208	1.32478	0.425938	0.681416
TAG 18:1/18:2/20:4-OH	0.0648606	0.0325092	0.0285299	0.070406	0.000491199	0.0227176	0.00347631	0.000623618	0.000947375	0.00587765	0.0426244	0.000866549	0.00214596	0.00100483	0.00337617	0.0251665	0.0411513	0.00964754	0.00547504	0.0030265	0.000534774	0.0231013	5.255e-05	0.00231307
TAG 18:1/18:2/22:6	0.0725484	0.0844717	0.102423	0.107358	0.263454	0.188252	0.18454	0.122216	0.0918602	0.0740004	0.185758	0.27368	0.121213	0.196393	0.781419	0.0721933	0.0166809	0.37597	0.146591	0.422103	0.384586	0.309964	0.154745	0.193237
TAG 18:1/18:2/18:2	2.92436	3.01242	3.16992	3.91978	0.661373	2.57103	2.59347	2.57706	2.80184	3.6893	1.34394	4.16516	1.13429	1.93274	3.81945	0.885666	1.32059	4.12474	3.74428	3.13224	1.56988	3.07627	1.3557	5.06981
TAG 18:1/18:1/17:0	0.297492	0.475798	1.59179	0.29631	0.113141	0.418113	0.415905	1.06851	0.473796	0.492406	0.334609	0.482921	0.206753	0.508327	0.972576	0.334602	0.264537	0.432096	0.151742	0.277608	0.411503	0.96779	0.141733	0.11219
TAG 18:1/18:1/18:2	4.70764	3.49009	5.48103	5.81441	1.66	3.49113	4.30797	4.39063	3.48113	5.32639	3.12529	5.04807	2.41505	2.93177	5.97088	2.01378	3.20914	5.65795	4.25044	4.54275	3.25418	5.70578	2.50706	5.13757
TAG 18:1/18:1/18:2-OH	0.0906017	0.0557327	0.0278668	0.123237	0.000174205	0.014717	0.00304836	0.000619989	0.00324706	0.00980176	0.0309235	0.00236614	0.00174694	0.00110364	0.00247129	0.0193509	0.0926772	0.00737028	0.0054571	0.00283583	0.000636481	0.0105381	0.000258166	0.00434677
TAG 18:1/18:1/18:2-OOH	0.308697	0.0542883	0.0998089	0.368026	0.00019406	0.0629766	0.00459053	0.00125311	0.00299162	0.011408	0.0741062	0.00388157	0.00320071	0.00215633	0.00533487	0.054906	0.503408	0.0199644	0.0120376	0.00459092	0.00188113	0.0516598	0.000429934	0.00528861
TAG 18:1/18:1/22:4	0.0351224	0.0256994	0.0371175	0.0841501	0.0706353	0.0370062	0.0439135	0.0561029	0.0351917	0.0323528	0.0485635	0.178927	0.0267343	0.0483044	0.12783	0.0247122	0.0143099	0.0785901	0.0388288	0.0876065	0.0636414	0.117125	0.0480165	0.113746
TAG 18:1/18:1/20:4-OH	0.0700137	0.0348802	0.0287319	0.0610172	0.000299923	0.0205043	0.00417017	0.000800393	0.00133314	0.00705676	0.0534325	0.00280959	0.00272095	0.000623315	0.00153719	0.0281628	0.0482184	0.0108774	0.00660433	0.00627444	0.00100308	0.0220834	7.0497e-05	0.00338592
TAG 18:1/18:1/20:4-OOH	0.142127	0.0359272	0.0676955	0.116148	0.000141679	0.0528198	0.00380347	0.000988044	0.00192768	0.00827369	0.0731267	0.00309936	0.00257604	0.00186133	0.00400533	0.0514145	0.145321	0.0191693	0.00883836	0.00669462	0.000636776	0.0631467	0.00033428	0.00568059
TAG 18:1/18:1/22:6	0.0871792	0.0780157	0.117731	0.117299	0.37285	0.160428	0.180126	0.136373	0.106394	0.0988523	0.174535	0.266444	0.152585	0.145175	0.613941	0.064612	0.0281579	0.34677	0.135997	0.316817	0.283178	0.365916	0.150877	0.21343
TAG 18:1/18:1/22:5	0.0751057	0.0622405	0.0934054	0.16256	0.146349	0.0933559	0.127213	0.122495	0.076155	0.0868982	0.110614	0.327318	0.0930764	0.10702	0.331965	0.0531239	0.0300051	0.211767	0.0921837	0.223138	0.17243	0.289682	0.104959	0.22148
TAG 18:1/18:1/18:1	3.68381	2.71099	6.01556	4.83392	1.39355	2.78585	3.63858	4.56877	3.00867	4.83178	3.23574	4.15962	2.57622	1.86396	4.19182	1.9605	3.14511	4.86596	3.15495	3.40249	2.71389	4.88514	2.37075	3.27211
TAG 18:2/18:2/18:2-OOH	0.109907	0.0340723	0.0304617	0.0885168	2.36e-05	0.0146382	0.000849887	0.000168232	0.00050988	0.0039736	0.00513098	0.000394705	0.000559773	0.000161748	0.00042056	0.00330843	0.0634066	0.00838877	0.00647987	0.00143227	0.000108238	0.00746686	0.000255954	0.00330806
TAG 18:2/18:2/18:3	0.157401	0.32342	0.251866	0.421251	0.0301794	0.288345	0.202621	0.255597	0.485331	0.193727	0.064801	0.532531	0.0246187	0.17898	0.613637	0.042752	0.0192999	0.620346	0.645899	0.319371	0.234733	0.162926	0.0564564	0.978253
TAG 18:2/18:2/20:4	0.134648	0.149807	0.217043	0.171064	0.0439939	0.21147	0.199322	0.132268	0.145611	0.121426	0.114602	0.278634	0.0682447	0.158486	0.388269	0.0564617	0.0196086	0.387651	0.321374	0.503918	0.267067	0.159702	0.062131	0.221727
TAG 18:2/18:2/18:2	1.04752	1.6786	1.29394	2.0941	0.516549	1.03413	1.06932	1.21685	1.68193	1.42324	0.342685	2.06495	0.221523	0.635146	2.67649	0.226068	0.308576	2.06381	2.49861	1.311	0.818524	0.91686	0.342137	3.49775
Concentration values are given in µg lipid/µl serum
